# Supplementary material for: Direct Synthesis of MoS2 Nanosheets in Reduced Graphene Oxide Nanoscroll for Enhanced Photodetection
Source: Nanomaterials (Basel). 2022 May 6;12(9):1581. doi: 10.3390/nano12091581 (PMC9101584; doi:10.3390/nano12091581)
Supplement: Supplementary file 1 [file nanomaterials-12-01581-s001.zip]

Archive with 1 entries (1 files):
- nanomaterials-1706424-supplementary.pdf
